# Supplementary material for: Additive Manufacturing of Bead-Chain-Shaped Scaffolds with AI-Based Process Optimization
Source: Polymers (Basel). 2025 Nov 7;17(22):2973. doi: 10.3390/polym17222973 (PMC12656060; doi:10.3390/polym17222973)
Supplement: Supplementary file 1 [file polymers-17-02973-s001.zip]

Archive with 1 entries (1 files):
- polymers-3878436-supplementary.pdf
